# Supplementary material for: Data Resource Profile: Nationwide registry data for high-throughput epidemiology and machine learning (FinRegistry)
Source: Int J Epidemiol. 2023 Jun 26;52(4):e195–200. doi: 10.1093/ije/dyad091 (PMC10396416; doi:10.1093/ije/dyad091)
Supplement: dyad091_Supplementary_Data [file dyad091_supplementary_data.zip]

Archive with 3 entries (2 files):
- dyad091_Supplementary_Data/
- dyad091_Supplementary_Data/ije-2023-02-0185-File004.docx
- dyad091_Supplementary_Data/ije-2023-02-0185-File005.xlsx
